# Supplementary material for: New Zealand glowworm (Arachnocampa luminosa) bioluminescence is produced by a firefly-like luciferase but an entirely new luciferin
Source: Sci Rep. 2018 Feb 19;8:3278. doi: 10.1038/s41598-018-21298-w (PMC5818473; doi:10.1038/s41598-018-21298-w)
Supplement: Supplementary file 2 — Supplementary Information 2 [file 41598_2018_21298_MOESM2_ESM.xlsx]

## Sheet: Title page
Supporting Information 2
New Zealand glowworm (Arachnocampa luminosa) bioluminescence is produced by a firefly-like luciferase but an entirely new luciferin
Oliver C Watkins1,2,*, Miriam L Sharpe1,*, Nigel B Perry2,**, and Kurt L Krause1,**
1Department of Biochemistry, University of Otago, Dunedin, New Zealand
2New Zealand Institute for Plant and Food Research Ltd., Department of Chemistry, University of Otago, Dunedin, New Zealand
*These authors contributed equally to this work
**Corresponding authors
Supplementary Tables S2 and S3

## Sheet: Table S2 Protein identification
Supplementary Table S2. Identification of proteins from bioluminescent fraction using MALDI TOF/TOF mass spectrometry and Mascot (protein score cut off of 100; score >400 in bold)
Band or segment number	Approximate molecular weight according to SDS-PAGE (kDa)	Transcript number	Transcripts matching the same set of peptides	Putative annotation from Blast search	Nominal molecular weight (kDa)	Protein score	Number of peptide matches
Band 1	70-75	Alum62291_c0_seq2	Alum62759_c3_seq1	larval serum protein 2	80.7	2455	97
		Alum58095_c0_seq1	Alum63249_c0_seq1	larval serum protein 2	80.9	2242	96
		Alum62759_c3_seq2	-	larval serum protein 2	54.6	1156	40
		Alum62762_c0_seq1	-	luciferin monooxygenase	59	1032	35
		Alum60406_c0_seq1	-	larval serum protein 2	35.6	478	20
		Alum55693_c1_seq1	-	luciferin monooxygenase	30.156	257	8
		Alum56488_c0_seq1	-	superoxide dismutase	27.419	214	6
		Alum56283_c1_seq1	-	larval serum protein 2	59.975	160	7
		Alum56283_c0_seq1	-	larval serum protein 2	26.628	132	6
		Alum67929_c0_seq1	-	arginine kinase	54.501	100	3
Band 2	67-70	Alum58095_c0_seq1	Alum63249_c0_seq1	larval serum protein 2	80.9	1814	77
		Alum62291_c0_seq2	Alum62759_c3_seq1	larval serum protein 2	80.7	1771	80
		Alum62762_c0_seq1	-	luciferin monooxygenase	59	1190	39
		Alum62759_c3_seq2	-	larval serum protein 2	54.6	851	33
		Alum55693_c1_seq1	-	luciferin monooxygenase	29	428.16	12
		Alum60406_c0_seq1	-	larval serum protein 2	35.8	304	12
		Alum66914_c0_seq2	Alum66914_c0_seq3, Alum66914_c0_seq4, Alum66914_c0_seq5	CD109 antigen-like	176.665	298	15
		Alum62780_c0_seq1	-	carboxylesterase	69.997	270	9
		Alum64661_c0_seq1	-	1,4-alpha-glucan-branching enzyme	93.085	261	15
		Alum64192_c0_seq2	-	arylsulfatase	69.193	188	9
		Alum51565_c0_seq1	-	phosphoribosylformylglycinamidine synthase	153.714	142	6
		Alum60181_c0_seq1	Alum60181_c0_seq2, Alum60181_c0_seq3, Alum60181_c0_seq4, Alum60181_c0_seq5, Alum60181_c0_seq6	alaserpin	72.177	131	5
		Alum67929_c0_seq1	-	arginine kinase	54.501	113.92	3
Band 3	50-55	Alum62762_c0_seq1	-	luciferin monooxygenase	59	2793	113
		Alum58095_c0_seq1	Alum63249_c0_seq1	larval serum protein 2	80.9	999	44
		Alum62291_c0_seq2	Alum62759_c3_seq1	larval serum protein 2	80.7	884	44
		Alum54701_c0_seq1	Alum56655_c0_seq1	aldehyde dehydrogenase	53.2	752	24
		Alum55693_c1_seq1	-	luciferin monooxygenase	29	738	32
		Alum62759_c3_seq2	-	larval serum protein 2	54.6	418	20
		Alum63143_c0_seq1	Alum63143_c0_seq2	pyruvate kinase	74.161	376	11
		Alum62255_c0_seq1	-	aldehyde dehydrogenase	78.665	374	16
		Alum64201_c0_seq2	-	4-coumarate-CoA ligase	65.596	312	11
		Alum66144_c0_seq3	Alum66144_c0_seq4	spermine oxidase	72.948	266	13
		Alum63640_c0_seq1	-	aldehyde dehydrogenase	70.696	221.04	7
		Alum64713_c0_seq3	-	4-coumarate-CoA ligase	64.14	200.37	7
		Alum60406_c0_seq1	-	larval serum protein 2	35.8	196	10
		Alum60181_c0_seq1	Alum60181_c0_seq2, Alum60181_c0_seq3, Alum60181_c0_seq4, Alum60181_c0_seq5, Alum60181_c0_seq6	alaserpin	72.177	189	4
		Alum63006_c0_seq1	-	thioredoxin reductase 1	66.374	175.67	5
		Alum66282_c0_seq1	Alum66282_c0_seq4, Alum66282_c0_seq5	dihydropyrimidinase	78.959	169.58	6
		Alum54370_c0_seq1	-	adenylosuccinate lyase	68.154	126	4
		Alum40794_c0_seq1	-	adenosine deaminase CECR1-like	62.64	114.89	3
Segment 1	75-250	Alum58095_c0_seq1	Alum63249_c0_seq1	larval serum protein 2	80.9	416	18
		Alum62291_c0_seq2	Alum62759_c3_seq1	larval serum protein 2	83.21	314	14
		Alum62762_c0_seq1	-	luciferin monooxygenase	67.605	215	12
		Alum51565_c0_seq1	-	phosphoribosylformylglycinamidine synthase	153.714	163	6
		Alum55693_c1_seq1	-	luciferin 4-monooxygenase	30.156	124	5
		Alum66914_c0_seq1	Alum66914_c0_seq2, Alum66914_c0_seq3, Alum66914_c0_seq4, Alum66914_c0_seq5	CD109 antigen-like	95.584	124	2
		Alum67929_c0_seq1	-	arginine kinase	54.501	106	4
Segment 2	55-67	Alum62762_c0_seq1	-	luciferin monooxygenase	59	1322	54
		Alum58095_c0_seq1	Alum63249_c0_seq1	larval serum protein 2	80.9	1004	50
		Alum62291_c0_seq2	Alum62759_c3_seq1	larval serum protein 2	80.7	720	39
		Alum62759_c3_seq2	-	larval serum protein 2	54.6	565	18
		Alum55693_c1_seq1	-	luciferin monooxygenase	29	523	22
		Alum66144_c0_seq3	-	spermine oxidase	58.6	493	21
		Alum40794_c0_seq1	-	adenosine deaminase CECR1-like	62.64	395	21
		Alum63596_c0_seq1	-	actin-interacting protein 1	90.717	365	15
		Alum63143_c0_seq1	Alum63143_c0_seq2	pyruvate kinase	74.161	237	10
		Alum60181_c0_seq1	Alum60181_c0_seq2, Alum60181_c0_seq3, Alum60181_c0_seq4, Alum60181_c0_seq5, Alum60181_c0_seq6	alaserpin	72.177	211	6
		Alum64271_c0_seq1	-	glutactin	78.237	203	s
		Alum56449_c0_seq2	Alum56449_c0_seq3, Alum56449_c0_seq4, Alum56449_c0_seq1	5-hydroxyisourate hydrolase	25.901	191	4
		Alum65783_c0_seq1	-	4-coumarate-CoA ligase	66.151	176	4
		Alum65281_c0_seq1	-	acyl-CoA synthetase family member 3	117.821	146	7
		Alum60406_c0_seq1	-	larval serum protein 2	35.8	129	5
		Alum65834_c0_seq19	-	esterase	74.251	120	4
		Alum66914_c0_seq2	Alum66914_c0_seq3, Alum66914_c0_seq4, Alum66914_c0_seq5	CD109 antigen-like	176.665	114.33	4
		Alum64597_c0_seq1	-	juvenile hormone esterase-like protein	71.367	103.609	4
Segment 3	10-50	Alum62762_c0_seq1	-	luciferin monooxygenase	59	2520	99
		Alum58095_c0_seq1	Alum63249_c0_seq1	larval serum protein 2	80.9	1944	84
		Alum62291_c0_seq2	Alum62759_c3_seq1	larval serum protein 2	80.7	1614	62
		Alum55693_c1_seq1	-	luciferin monooxygenase	29	1134	40
		Alum63640_c0_seq1	-	aldehyde dehydrogenase	53.7	809	26
		Alum53577_c0_seq1	-	malate dehydrogenase 1	36.2	807	26
		Alum54701_c0_seq1	Alum56655_c0_seq1	aldehyde dehydrogenase	53.2	764	28
		Alum62219_c0_seq1	-	peptide methionine sulfoxide reductase	27.8	611	19
		Alum67929_c0_seq1	-	arginine kinase	39.7	482	21
		Alum56987_c0_seq2	-	inorganic pyrophosphatase	38.7	465.92	15
		Alum26139_c0_seq1	-	chitinase-like protein Idgf4	48.3	452	16
		Alum64953_c4_seq1	Alum64953_c4_seq3	venom acid phosphatase	45	446	16
		Alum62759_c3_seq2	-	larval serum protein 2	54.6	434	19
		Alum59494_c0_seq1	-	adenosylhomocysteinase	47.6	415.5	12
		Alum54626_c0_seq1	-	odorant-binding protein	27.054	391	13
		Alum60363_c0_seq1	-	4-hydroxyphenylpyruvate dioxygenase	57.849	358	13
		Alum57030_c0_seq1	-	aspartate aminotransferase	60.047	339.94	10
		Alum59447_c0_seq1	-	alanine glyoxylate aminotransferase	96.173	337	16
		Alum56488_c0_seq1	-	superoxide dismutase	27.419	333	8
		Alum60668_c0_seq1	-	glutathione S-transferase 1	33.022	332	12
		Alum60406_c0_seq1	-	larval serum protein 2	35.8	312	13
		Alum54318_c0_seq2	Alum54318_c0_seq3	adenylate kinase isoenzyme 1	35.577	293	10
		Alum58342_c0_seq1	-	sorbitol dehydrogenase	48.738	290	10
		Alum61723_c0_seq1	-	L-dopachrome tautomerase yellow-f-like	63.229	273	11
		Alum56685_c0_seq1	-	odorant-binding protein 1	94.685	256	11
		Alum59615_c0_seq1	-	fumarylacetoacetase	56.188	256	8
		Alum50955_c0_seq1	-	nucleoside diphosphate kinase	26.588	249	9
		Alum68175_c0_seq1	-	odorant-binding protein	20.588	239.15	7
		Alum59400_c0_seq1	-	uroporphyrinogen decarboxylase	52.093	230	9
		Alum52898_c0_seq1	-	adenylate kinase	46.291	222	9
		Alum58325_c0_seq1	-	odorant-binding protein	27.171	221	6
		Alum50676_c0_seq1	Alum50676_c0_seq2, Alum50676_c0_seq3, Alum50676_c0_seq4, Alum50676_c0_seq5, Alum50676_c0_seq6	histidine triad nucleotide-binding protein 1	33.456	220	7
		Alum62255_c0_seq1	-	aldehyde dehydrogenase	78.665	220	10
		Alum56678_c0_seq2	Alum56678_c0_seq3	protein deglycase DJ-1	41.119	208	7
		Alum63143_c0_seq1	Alum63143_c0_seq2	pyruvate kinase	74.161	201	7
		Alum57809_c0_seq1	-	galactose-1-phosphate uridylyltransferase	97.899	195	4
		Alum66144_c0_seq3	Alum66144_c0_seq4	spermine oxidase	72.948	190	8
		Alum60014_c0_seq1	-	aminoacylase-1-like	58.226	187	10
		Alum55026_c0_seq1	-	delta glutathione S-transferase	37.062	183.35	6
		Alum64459_c0_seq1	-	allantoinase	63.942	179	4
		Alum62941_c0_seq2	-	mitochondrial-processing peptidase subunit beta	56.922	176	8
		Alum66914_c0_seq2	Alum66914_c0_seq3, Alum66914_c0_seq4, Alum66914_c0_seq5	CD109 antigen-like	176.665	162	5
		Alum59827_c0_seq1	-	fumarylacetoacetate hydrolase domain-containing protein	53.486	159	5
		Alum54370_c0_seq1	-	adenylosuccinate lyase	68.154	153.74	4
		Alum57624_c0_seq2	Alum57624_c0_seq5	odorant-binding protein	23.026	151.12	4
		Alum55338_c0_seq1	-	glutathione S-transferase 1-1	38.599	150	7
		Alum58674_c0_seq1	-	alcohol dehydrogenase [NADP(+)]	45.245	146	3
		Alum58670_c0_seq2	-	odorant binding protein 9	28.614	142.95	8
		Alum58740_c0_seq1	Alum58740_c0_seq2	hydroxyacylglutathione hydrolase	40.68	142	6
		Alum55426_c0_seq1	-	fructose-1,6-bisphosphatase 1	44.802	137	7
		Alum64271_c0_seq1	-	glutactin	78.237	117.85	4
		Alum58809_c0_seq11	Alum58809_c0_seq8, Alum58809_c0_seq9	prostaglandin reductase 1	46.923	113	2
		Alum63006_c0_seq1	-	thioredoxin reductase 1	66.374	112.84	2
		Alum61938_c0_seq1	-	1,5-anhydro-D-fructose reductase-like	50.972	113	4
		Alum65462_c1_seq18	-	carbonic anhydrase 2	106.073	106	5
		Alum63596_c0_seq1	-	actin-interacting protein 1	90.717	104	3
		Alum51565_c0_seq1	-	phosphoribosylformylglycinamidine synthase	153.714	103.59	2
		Alum68992_c0_seq1	-	probably inactive leucine-rich repear receptor-like protein kinase IMK2	7.105	101	1
		Alum55724_c0_seq1	-	acylpyruvase FAHD1, mitochondrial	33.351	100	3
		Alum61707_c0_seq1	Alum61707_c0_seq2	uncharacterized protein	57.968	100.34	2
		Alum51554_c0_seq1	-	apolipophorin-III	41.278	100.24	4
		Alum62780_c0_seq1	-	carboxylesterase	69.997	100	7

## Sheet: Table S3 Sequence coverage
Supplementary Table S3. Protein sequence coverage for top protein hits (protein score cut off of >400)
Band or segment number	Transcript number	Annotation	Nominal molecular weight (kDa) *appears to be missing residues according to alignments with similar sequences	Sequence coverage (%)	Protein sequence and peptide coverage (matched peptides shown in bold)	Nucleotide sequence (full transcript)
Band 1	Alum62291_c0_seq2	larval serum protein 2	80.7*	66.9869	TALVFACACALASCVYTTKNVKVADNEFLVKQKAIFEVFQHFHQPHVHPNHFEDAKNYNMEEHTDCYTKPEVVEHFMKFYNFGVVPQNEIFSVMYPKHREQAIALFDLFYYAKDWDTFYKTMVWTRYHVNEDMFYYAMTVAVIHRKDMAGIVLPAPYEINPYYFYNSEVIQEAQSHKMQGFYDTKKVEDTYTVVIPANYTGYNVYVNEESKISYFTEDIGLNSYYHYLYADYPVWMNRKEFGLDKDQVGKILMYKSKAILARYYMERLSNDLGKIPEFSWFAPIKTGYYSDLRYYNGAPFSSRENYYKVNREENYKDLTDVLDTERYLRKIFLQGYIGMPDGTHVDITSPEAFNYLGNLVPYYDGPFYANLTTIGNFGLAKKMLGAAVKTFDAHKIIPS…	AATTTTTTATTGCTAAAACATATTGAAATAACAAAATATACATAATCCATTATCCATGTGACATCATTTAATTGATTTCAGCCTGTTTCTTATGGAAGATCATAGCTTCATGATAGTACATGTTTGGTGTATACCAATGAGCCAAATCAATTTTTCTATCCAATGGATAACCCCATGCATACGAATCAATGTATCTGGCGCCAGATCCAATTCCAGCTGAGATAACGGGATCATATCCAGTGGCATATGGCACCAATGGTGTTGTGTATGGTGATACAATCACGAAGAATTGGAATGGCATGCCACCTTTCTTGCCCTTGGGCAACATAAGTCTATATGGGAATCCATTATGTGCTTCTGTCATGTCCAATTCAAATTTAGCTTGTCCTTTTACAGCAA…
	Alum58095_c0_seq1	larval serum protein 2	80.9	79.1157	MGSITALVFACVFTLASCAYITKYADNDFLLKQKAVLEVLHHYHQYDIHHEHLEVAKNYNMEENINHYTHPEAVHKFLEICKYHMLPKHTVFTIMNKYHREQAVALYDLFFYAKDWDTLYKTMVWARYNVNEDMFVYVMNVAVLHHPEMKHIVLPPLYEVNPYFFFPSNVIQKAQLQKMHGFHDVKKVEDTYTVILPANYTGYDYYTNDEGKLSYYTEDVGLNSFYYYYFINYPVWMTDSKYGVNPKLRGEQIVSFYYNLLARYYMERLSNDMGEIPEFSWYEPLKTGYYPALSYYNGYHFPSRENYYKLYNEKTYEHIEKVTSLERAIRDMIFKGYYLKSDGTQVDLTKPESISEIGNLAYEHCCTHDSYYRAALQFGLIKKLLGGSIQTTDKKNIIP…	AGTCAACATGGGATCGATCACAGCATTAGTGTTCGCTTGCGTTTTTACGCTTGCCAGTTGTGCATATATCACCAAATACGCAGACAACGATTTTCTTCTGAAACAAAAAGCCGTCTTGGAAGTACTCCATCACTATCATCAATATGATATCCATCATGAACATCTCGAAGTTGCAAAGAACTACAATATGGAAGAAAATATAAACCATTATACCCATCCAGAGGCCGTCCACAAATTTTTGGAAATATGTAAATATCATATGTTACCAAAGCATACCGTATTTACAATCATGAACAAATATCATCGTGAACAGGCTGTTGCATTGTATGATTTATTCTTCTATGCCAAGGATTGGGATACACTATACAAGACAATGGTTTGGGCTAGATATAATGTAAA…
	Alum62759_c3_seq2	larval serum protein 2	54.6*	57.3605	NAYYYNYYADYPVWMNSKEFGLDKDHRGDVEMFATKNLLARYYLERLSNDLGKIPVYNWYTPIETGYYPGLSYYNGAHFPSRYNGYNVQTEENYNDLTEVLDAERRLRDIFRQGYIQLDNGTHVEVKSPEAFNNLAKLVQYENGPINPNLRTIGRFGLVKKLLGASIKKVYGYKIVPSALEHYETAMRDPMTYQYYKHITKYYKDVEDKFPSYTPEDISFKGVKIENVEMDKLVTYFDKFDSDISNAVDISDTESPRYFYIKARQWRLNHLPFTTKINVVSDKPQKAIVRLFIGPKQPSEYGPKFELNENRENFFLLDRWMVELKAGKNVLAHNCDEFTPFVRDRTTYYELYKTLMLAKLGQGKFELDMSEAHNGFPYRLMLPKGKKGGMPFQFFVIVS…	AAACGCATACTATTATAACTACTATGCCGATTATCCAGTTTGGATGAACAGCAAAGAATTTGGACTTGATAAAGATCATCGTGGAGATGTTGAAATGTTCGCCACCAAAAACTTATTAGCCCGTTACTATCTTGAACGTTTATCAAACGATCTTGGAAAAATTCCAGTTTACAATTGGTATACACCAATTGAAACTGGATATTATCCAGGATTATCATACTACAATGGAGCTCACTTCCCAAGCAGATACAATGGCTACAATGTTCAAACTGAAGAGAATTACAATGATCTTACAGAAGTATTAGATGCTGAACGTCGTCTTCGTGATATCTTCCGACAAGGATACATTCAATTGGACAATGGAACACATGTGGAAGTAAAATCACCCGAAGCATTTAA…
	Alum62762_c0_seq1	luciferin monooxygenase	59	47.5682	MAKVVDNIVYGAPPEFDVLKEANSYGEYIFKRLKARGDEVSVVDGLTGEQVRASDIYSKVVRTAECLQAYGIKKGDRVGICSDTMIEYYYIVMGTMAVGAIICPVIISWTESDMNHAFNLSCPTIFFVSKIILERIAKLAKRNPYVKDIIVFDDDAPEKPFISFKDFLANPKIPSRPHFDCQPQDMETNVCAVLLTSGTTGLSKGVAISQYNLIHFMSLDTKSDKRGLFLCVAQYSNAFGFTALMRRTFNGTRVIHLPRYEEKAYLECVQKYKVNYISVHPPLMLSLAKKPEIDNYDLSSIERIYCSGTTVSVRILYAVAERLGVNYVRQFYGSSECLAVVAQSNEYSTKGSVGRLMPGIIGKVVHTETGAHLPANERGYLKFKANSTMYGYYNNPEAS…	GATCTTGTGAAAAAGCATCAGTGACAATGGCTAAAGTCGTCGATAATATTGTGTATGGAGCACCACCAGAGTTCGATGTTTTGAAGGAGGCCAATTCTTATGGTGAATATATTTTTAAGCGTTTGAAGGCCAGAGGTGATGAAGTATCAGTGGTCGATGGTTTAACAGGAGAGCAAGTTAGAGCTTCTGATATTTATTCTAAGGTGGTACGTACAGCTGAGTGTCTTCAAGCATATGGCATCAAAAAAGGAGATCGCGTTGGTATTTGCAGTGACACCATGATTGAATACTACTACATTGTGATGGGTACAATGGCTGTTGGTGCAATCATTTGCCCAGTAATCATTTCTTGGACTGAATCCGATATGAATCACGCTTTCAACTTATCATGTCCAACGA…
	Alum60406_c0_seq1	larval serum protein 2	35.6*	46.3077	MRSITVLVCACLVALASSAYIPKGSKVADNDFLVKQKAIFDVLQHYHQQNVHPELYEQSKHFKLEEYVDHFYKPEVVYTFLKNYEYCILPINYVFSIMEPEHRQQVISLFNVFYYAKDWETFYKTMVWARYNVNEDMFNYALTVAVLHRPDMAGIVLPAPYEVNPYYFYNEEVIQTAQFYKMQGFSGAKKFDDVYTVVIPANYTGMEYEYSPENKLSYFTEDIGLNSYYHYLYADYPVWMNRKEFGLDKDKVGNIMLYISKGLMARYYLERLSNDLGKIPEFTWFAPIKTGYYSDLRYY	GTCAACATGAGATCGATCACAGTATTGGTGTGTGCCTGCTTGGTAGCACTTGCAAGTAGTGCTTACATCCCCAAAGGCTCAAAGGTTGCGGACAACGACTTTTTGGTCAAACAAAAAGCTATTTTCGATGTACTCCAACACTATCATCAACAAAATGTACACCCTGAACTTTACGAACAATCGAAACACTTCAAATTGGAAGAATATGTTGATCACTTCTATAAACCAGAAGTTGTATATACATTTTTGAAAAACTATGAATATTGCATACTACCAATAAATTATGTGTTCTCAATTATGGAACCTGAACATCGTCAACAAGTGATTTCATTGTTTAATGTTTTCTACTATGCAAAAGACTGGGAAACGTTCTATAAAACCATGGTATGGGCTAGATAC…
Band 2	Alum58095_c0_seq1	larval serum protein 2	80.9	72.8697	MGSITALVFACVFTLASCAYITKYADNDFLLKQKAVLEVLHHYHQYDIHHEHLEVAKNYNMEENINHYTHPEAVHKFLEICKYHMLPKHTVFTIMNKYHREQAVALYDLFFYAKDWDTLYKTMVWARYNVNEDMFVYVMNVAVLHHPEMKHIVLPPLYEVNPYFFFPSNVIQKAQLQKMHGFHDVKKVEDTYTVILPANYTGYDYYTNDEGKLSYYTEDVGLNSFYYYYFINYPVWMTDSKYGVNPKLRGEQIVSFYYNLLARYYMERLSNDMGEIPEFSWYEPLKTGYYPALSYYNGYHFPSRENYYKLYNEKTYEHIEKVTSLERAIRDMIFKGYYLKSDGTQVDLTKPESISEIGNLAYEHCCTHDSYYRAALQFGLIKKLLGGSIQTTDKKNIIP…	AGTCAACATGGGATCGATCACAGCATTAGTGTTCGCTTGCGTTTTTACGCTTGCCAGTTGTGCATATATCACCAAATACGCAGACAACGATTTTCTTCTGAAACAAAAAGCCGTCTTGGAAGTACTCCATCACTATCATCAATATGATATCCATCATGAACATCTCGAAGTTGCAAAGAACTACAATATGGAAGAAAATATAAACCATTATACCCATCCAGAGGCCGTCCACAAATTTTTGGAAATATGTAAATATCATATGTTACCAAAGCATACCGTATTTACAATCATGAACAAATATCATCGTGAACAGGCTGTTGCATTGTATGATTTATTCTTCTATGCCAAGGATTGGGATACACTATACAAGACAATGGTTTGGGCTAGATATAATGTAAA…
	Alum62291_c0_seq2	larval serum protein 2	80.7*	64.9258	TALVFACACALASCVYTTKNVKVADNEFLVKQKAIFEVFQHFHQPHVHPNHFEDAKNYNMEEHTDCYTKPEVVEHFMKFYNFGVVPQNEIFSVMYPKHREQAIALFDLFYYAKDWDTFYKTMVWTRYHVNEDMFYYAMTVAVIHRKDMAGIVLPAPYEINPYYFYNSEVIQEAQSHKMQGFYDTKKVEDTYTVVIPANYTGYNVYVNEESKISYFTEDIGLNSYYHYLYADYPVWMNRKEFGLDKDQVGKILMYKSKAILARYYMERLSNDLGKIPEFSWFAPIKTGYYSDLRYYNGAPFSSRENYYKVNREENYKDLTDVLDTERYLRKIFLQGYIGMPDGTHVDITSPEAFNYLGNLVPYYDGPFYANLTTIGNFGLAKKMLGAAVKTFDAHKIIPS…	AATTTTTTATTGCTAAAACATATTGAAATAACAAAATATACATAATCCATTATCCATGTGACATCATTTAATTGATTTCAGCCTGTTTCTTATGGAAGATCATAGCTTCATGATAGTACATGTTTGGTGTATACCAATGAGCCAAATCAATTTTTCTATCCAATGGATAACCCCATGCATACGAATCAATGTATCTGGCGCCAGATCCAATTCCAGCTGAGATAACGGGATCATATCCAGTGGCATATGGCACCAATGGTGTTGTGTATGGTGATACAATCACGAAGAATTGGAATGGCATGCCACCTTTCTTGCCCTTGGGCAACATAAGTCTATATGGGAATCCATTATGTGCTTCTGTCATGTCCAATTCAAATTTAGCTTGTCCTTTTACAGCAA…
	Alum62762_c0_seq1	luciferin monooxygenase	59	56.6288	MAKVVDNIVYGAPPEFDVLKEANSYGEYIFKRLKARGDEVSVVDGLTGEQVRASDIYSKVVRTAECLQAYGIKKGDRVGICSDTMIEYYYIVMGTMAVGAIICPVIISWTESDMNHAFNLSCPTIFFVSKIILERIAKLAKRNPYVKDIIVFDDDAPEKPFISFKDFLANPKIPSRPHFDCQPQDMETNVCAVLLTSGTTGLSKGVAISQYNLIHFMSLDTKSDKRGLFLCVAQYSNAFGFTALMRRTFNGTRVIHLPRYEEKAYLECVQKYKVNYISVHPPLMLSLAKKPEIDNYDLSSIERIYCSGTTVSVRILYAVAERLGVNYVRQFYGSSECLAVVAQSNEYSTKGSVGRLMPGIIGKVVHTETGAHLPANERGYLKFKANSTMYGYYNNPEAS…	GATCTTGTGAAAAAGCATCAGTGACAATGGCTAAAGTCGTCGATAATATTGTGTATGGAGCACCACCAGAGTTCGATGTTTTGAAGGAGGCCAATTCTTATGGTGAATATATTTTTAAGCGTTTGAAGGCCAGAGGTGATGAAGTATCAGTGGTCGATGGTTTAACAGGAGAGCAAGTTAGAGCTTCTGATATTTATTCTAAGGTGGTACGTACAGCTGAGTGTCTTCAAGCATATGGCATCAAAAAAGGAGATCGCGTTGGTATTTGCAGTGACACCATGATTGAATACTACTACATTGTGATGGGTACAATGGCTGTTGGTGCAATCATTTGCCCAGTAATCATTTCTTGGACTGAATCCGATATGAATCACGCTTTCAACTTATCATGTCCAACGA…
	Alum62759_c3_seq2	larval serum protein 2	54.6*	51.103	NAYYYNYYADYPVWMNSKEFGLDKDHRGDVEMFATKNLLARYYLERLSNDLGKIPVYNWYTPIETGYYPGLSYYNGAHFPSRYNGYNVQTEENYNDLTEVLDAERRLRDIFRQGYIQLDNGTHVEVKSPEAFNNLAKLVQYENGPINPNLRTIGRFGLVKKLLGASIKKVYGYKIVPSALEHYETAMRDPMTYQYYKHITKYYKDVEDKFPSYTPEDISFKGVKIENVEMDKLVTYFDKFDSDISNAVDISDTESPRYFYIKARQWRLNHLPFTTKINVVSDKPQKAIVRLFIGPKQPSEYGPKFELNENRENFFLLDRWMVELKAGKNVLAHNCDEFTPFVRDRTTYYELYKTLMLAKLGQGKFELDMSEAHNGFPYRLMLPKGKKGGMPFQFFVIVS…	AAACGCATACTATTATAACTACTATGCCGATTATCCAGTTTGGATGAACAGCAAAGAATTTGGACTTGATAAAGATCATCGTGGAGATGTTGAAATGTTCGCCACCAAAAACTTATTAGCCCGTTACTATCTTGAACGTTTATCAAACGATCTTGGAAAAATTCCAGTTTACAATTGGTATACACCAATTGAAACTGGATATTATCCAGGATTATCATACTACAATGGAGCTCACTTCCCAAGCAGATACAATGGCTACAATGTTCAAACTGAAGAGAATTACAATGATCTTACAGAAGTATTAGATGCTGAACGTCGTCTTCGTGATATCTTCCGACAAGGATACATTCAATTGGACAATGGAACACATGTGGAAGTAAAATCACCCGAAGCATTTAA…
	Alum55693_c1_seq1	luciferin monooxygenase	29.0*	52.1236	MAKVVDNIVYGAPPEFDVLKEANSYGEYLFKRLKARGDEVSVVDGLTGEQIRASDIYSKVVRTAECLQAYGIKKGDRVGICSDTMIEYYYIVMGTMAVGAIICPVIISWTESDMNHAFNLSCPTIFFVSKIILERIAKLAKRNPYVKDIIVFDDDAPEKPFISFKDFLANPKIPSRPHFDCQPQDMETNVCAVLLTSGTTGLSKGVAISQYNLIHFMSLDTKSDKRGLFLCVAQYSNAFGFTALMRRTFNGTRVIHLPR	TCTTGGTAAATGAATTACCCTGGTGCCATTGAACGTACGTCTCATCAATGCAGTAAAACCAAAAGCATTCGAATATTGGGCAACACACAAGAATAAACCTCTCTTGTCGCTTTTAGTATCCAATGACATGAAGTGGATCAGATTATACTGCGATATAGCAACACCTTTAGACAAACCAGTTGTACCTGATGTTAATAAGACAGCGCAAACATTAGTTTCCATGTCTTGTGGCTGACAATCAAAATGAGGTCTGGATGGAATTTTTGGATTAGCCAAAAAATCCTTGAAGCTAATGAATGGTTTCTCTGGTGCATCATCATCAAAAACAATAATGTCCTTTACATAGGGATTCCTCTTGGCCAATTTAGCAATTCTCTCCAAAATGATTTTGGAAACAAA…
Band 3	Alum62762_c0_seq1	luciferin monooxygenase	59	79.2803	MAKVVDNIVYGAPPEFDVLKEANSYGEYIFKRLKARGDEVSVVDGLTGEQVRASDIYSKVVRTAECLQAYGIKKGDRVGICSDTMIEYYYIVMGTMAVGAIICPVIISWTESDMNHAFNLSCPTIFFVSKIILERIAKLAKRNPYVKDIIVFDDDAPEKPFISFKDFLANPKIPSRPHFDCQPQDMETNVCAVLLTSGTTGLSKGVAISQYNLIHFMSLDTKSDKRGLFLCVAQYSNAFGFTALMRRTFNGTRVIHLPRYEEKAYLECVQKYKVNYISVHPPLMLSLAKKPEIDNYDLSSIERIYCSGTTVSVRILYAVAERLGVNYVRQFYGSSECLAVVAQSNEYSTKGSVGRLMPGIIGKVVHTETGAHLPANERGYLKFKANSTMYGYYNNPEAS…	GATCTTGTGAAAAAGCATCAGTGACAATGGCTAAAGTCGTCGATAATATTGTGTATGGAGCACCACCAGAGTTCGATGTTTTGAAGGAGGCCAATTCTTATGGTGAATATATTTTTAAGCGTTTGAAGGCCAGAGGTGATGAAGTATCAGTGGTCGATGGTTTAACAGGAGAGCAAGTTAGAGCTTCTGATATTTATTCTAAGGTGGTACGTACAGCTGAGTGTCTTCAAGCATATGGCATCAAAAAAGGAGATCGCGTTGGTATTTGCAGTGACACCATGATTGAATACTACTACATTGTGATGGGTACAATGGCTGTTGGTGCAATCATTTGCCCAGTAATCATTTCTTGGACTGAATCCGATATGAATCACGCTTTCAACTTATCATGTCCAACGA…
	Alum58095_c0_seq1	larval serum protein 2	80.9	51.0088	MGSITALVFACVFTLASCAYITKYADNDFLLKQKAVLEVLHHYHQYDIHHEHLEVAKNYNMEENINHYTHPEAVHKFLEICKYHMLPKHTVFTIMNKYHREQAVALYDLFFYAKDWDTLYKTMVWARYNVNEDMFVYVMNVAVLHHPEMKHIVLPPLYEVNPYFFFPSNVIQKAQLQKMHGFHDVKKVEDTYTVILPANYTGYDYYTNDEGKLSYYTEDVGLNSFYYYYFINYPVWMTDSKYGVNPKLRGEQIVSFYYNLLARYYMERLSNDMGEIPEFSWYEPLKTGYYPALSYYNGYHFPSRENYYKLYNEKTYEHIEKVTSLERAIRDMIFKGYYLKSDGTQVDLTKPESISEIGNLAYEHCCTHDSYYRAALQFGLIKKLLGGSIQTTDKKNIIP…	AGTCAACATGGGATCGATCACAGCATTAGTGTTCGCTTGCGTTTTTACGCTTGCCAGTTGTGCATATATCACCAAATACGCAGACAACGATTTTCTTCTGAAACAAAAAGCCGTCTTGGAAGTACTCCATCACTATCATCAATATGATATCCATCATGAACATCTCGAAGTTGCAAAGAACTACAATATGGAAGAAAATATAAACCATTATACCCATCCAGAGGCCGTCCACAAATTTTTGGAAATATGTAAATATCATATGTTACCAAAGCATACCGTATTTACAATCATGAACAAATATCATCGTGAACAGGCTGTTGCATTGTATGATTTATTCTTCTATGCCAAGGATTGGGATACACTATACAAGACAATGGTTTGGGCTAGATATAATGTAAA…
	Alum62291_c0_seq2	larval serum protein 2	80.7*	52.559	TALVFACACALASCVYTTKNVKVADNEFLVKQKAIFEVFQHFHQPHVHPNHFEDAKNYNMEEHTDCYTKPEVVEHFMKFYNFGVVPQNEIFSVMYPKHREQAIALFDLFYYAKDWDTFYKTMVWTRYHVNEDMFYYAMTVAVIHRKDMAGIVLPAPYEINPYYFYNSEVIQEAQSHKMQGFYDTKKVEDTYTVVIPANYTGYNVYVNEESKISYFTEDIGLNSYYHYLYADYPVWMNRKEFGLDKDQVGKILMYKSKAILARYYMERLSNDLGKIPEFSWFAPIKTGYYSDLRYYNGAPFSSRENYYKVNREENYKDLTDVLDTERYLRKIFLQGYIGMPDGTHVDITSPEAFNYLGNLVPYYDGPFYANLTTIGNFGLAKKMLGAAVKTFDAHKIIPS…	AATTTTTTATTGCTAAAACATATTGAAATAACAAAATATACATAATCCATTATCCATGTGACATCATTTAATTGATTTCAGCCTGTTTCTTATGGAAGATCATAGCTTCATGATAGTACATGTTTGGTGTATACCAATGAGCCAAATCAATTTTTCTATCCAATGGATAACCCCATGCATACGAATCAATGTATCTGGCGCCAGATCCAATTCCAGCTGAGATAACGGGATCATATCCAGTGGCATATGGCACCAATGGTGTTGTGTATGGTGATACAATCACGAAGAATTGGAATGGCATGCCACCTTTCTTGCCCTTGGGCAACATAAGTCTATATGGGAATCCATTATGTGCTTCTGTCATGTCCAATTCAAATTTAGCTTGTCCTTTTACAGCAA…
	Alum54701_c0_seq1	aldehyde dehydrogenase	53.2	41.9632	MANPNQEVQYTKLFINNKFVDAKSGKTFPTINPATGNVIVKIAEGDKADVDIAVEAAKKAFQRGSEWRNMDASARGMLLFRLADLIKRDSDVIANLETLDNGKSRQAALDDIGYSIDVFRYYAGYSDKIHGNTIPSDGPFMTMTRREPIGVVGQIIPWNYPLLMFAWKLGPALAAGCTLVLKPAEQTPLTALYTCALSKEAGFPDGVINVIPGYGPTAGHAIASHPDIRKVAFTGSTEVGKIIMEAAAKTNLKNVSLELGGKSPIVIFNDVDLDEATEIAHAAIFTNHGQNCCAGSRTFVHEDIYDEFVKRATDMAKNRKVGDPFEKDVLQGPQIDDEMFNKVLGYIESGKQQGARLETGGKRIGTKGYFIEPTVFSNVTDNMKIAEEEIFGPVQTILK…	TACAAACTTCACTTGTCTAAAATCTTATGTGGTGATTTTGACAGCTAACGATAATCACTTCTCAACTAAAGAAGGGGTGTTCGTAAAATGATTATATCAAGAGGACTTTTCCTGGGCCGTACAATAAAACAGTTAATAAATATTAATAAGACAAATGTTCCTGTAAAACAATTACAGCGATTTTCACACGATTGGTCTTATCGAGCAGGTGTCAAAGAACACTCAAAAGCTACCCTATATGTAGCTCAATTCGTTGGTGGTTTCTTTTGGTGGTGGGTTCTGTGGCATTTATGGCATGAACACACACACATAACAGGTGAATTCGATTATCCCGATGCATCAGCATGGACAAATGAAGAACTAGGAATACCACCAGATGATTATGAAGAATAATAAAAA…
	Alum55693_c1_seq1	luciferin monooxygenase	29.0*	63.5907	MAKVVDNIVYGAPPEFDVLKEANSYGEYLFKRLKARGDEVSVVDGLTGEQIRASDIYSKVVRTAECLQAYGIKKGDRVGICSDTMIEYYYIVMGTMAVGAIICPVIISWTESDMNHAFNLSCPTIFFVSKIILERIAKLAKRNPYVKDIIVFDDDAPEKPFISFKDFLANPKIPSRPHFDCQPQDMETNVCAVLLTSGTTGLSKGVAISQYNLIHFMSLDTKSDKRGLFLCVAQYSNAFGFTALMRRTFNGTRVIHLPR	TCTTGGTAAATGAATTACCCTGGTGCCATTGAACGTACGTCTCATCAATGCAGTAAAACCAAAAGCATTCGAATATTGGGCAACACACAAGAATAAACCTCTCTTGTCGCTTTTAGTATCCAATGACATGAAGTGGATCAGATTATACTGCGATATAGCAACACCTTTAGACAAACCAGTTGTACCTGATGTTAATAAGACAGCGCAAACATTAGTTTCCATGTCTTGTGGCTGACAATCAAAATGAGGTCTGGATGGAATTTTTGGATTAGCCAAAAAATCCTTGAAGCTAATGAATGGTTTCTCTGGTGCATCATCATCAAAAACAATAATGTCCTTTACATAGGGATTCCTCTTGGCCAATTTAGCAATTCTCTCCAAAATGATTTTGGAAACAAA…
	Alum62759_c3_seq2	larval serum protein 2	54.6*	44.8455	NAYYYNYYADYPVWMNSKEFGLDKDHRGDVEMFATKNLLARYYLERLSNDLGKIPVYNWYTPIETGYYPGLSYYNGAHFPSRYNGYNVQTEENYNDLTEVLDAERRLRDIFRQGYIQLDNGTHVEVKSPEAFNNLAKLVQYENGPINPNLRTIGRFGLVKKLLGASIKKVYGYKIVPSALEHYETAMRDPMTYQYYKHITKYYKDVEDKFPSYTPEDISFKGVKIENVEMDKLVTYFDKFDSDISNAVDISDTESPRYFYIKARQWRLNHLPFTTKINVVSDKPQKAIVRLFIGPKQPSEYGPKFELNENRENFFLLDRWMVELKAGKNVLAHNCDEFTPFVRDRTTYYELYKTLMLAKLGQGKFELDMSEAHNGFPYRLMLPKGKKGGMPFQFFVIVS…	AAACGCATACTATTATAACTACTATGCCGATTATCCAGTTTGGATGAACAGCAAAGAATTTGGACTTGATAAAGATCATCGTGGAGATGTTGAAATGTTCGCCACCAAAAACTTATTAGCCCGTTACTATCTTGAACGTTTATCAAACGATCTTGGAAAAATTCCAGTTTACAATTGGTATACACCAATTGAAACTGGATATTATCCAGGATTATCATACTACAATGGAGCTCACTTCCCAAGCAGATACAATGGCTACAATGTTCAAACTGAAGAGAATTACAATGATCTTACAGAAGTATTAGATGCTGAACGTCGTCTTCGTGATATCTTCCGACAAGGATACATTCAATTGGACAATGGAACACATGTGGAAGTAAAATCACCCGAAGCATTTAA…
Segment 1	Alum58095_c0_seq1	larval serum protein 2	80.9	26.0249	MGSITALVFACVFTLASCAYITKYADNDFLLKQKAVLEVLHHYHQYDIHHEHLEVAKNYNMEENINHYTHPEAVHKFLEICKYHMLPKHTVFTIMNKYHREQAVALYDLFFYAKDWDTLYKTMVWARYNVNEDMFVYVMNVAVLHHPEMKHIVLPPLYEVNPYFFFPSNVIQKAQLQKMHGFHDVKKVEDTYTVILPANYTGYDYYTNDEGKLSYYTEDVGLNSFYYYYFINYPVWMTDSKYGVNPKLRGEQIVSFYYNLLARYYMERLSNDMGEIPEFSWYEPLKTGYYPALSYYNGYHFPSRENYYKLYNEKTYEHIEKVTSLERAIRDMIFKGYYLKSDGTQVDLTKPESISEIGNLAYEHCCTHDSYYRAALQFGLIKKLLGGSIQTTDKKNIIP…	AGTCAACATGGGATCGATCACAGCATTAGTGTTCGCTTGCGTTTTTACGCTTGCCAGTTGTGCATATATCACCAAATACGCAGACAACGATTTTCTTCTGAAACAAAAAGCCGTCTTGGAAGTACTCCATCACTATCATCAATATGATATCCATCATGAACATCTCGAAGTTGCAAAGAACTACAATATGGAAGAAAATATAAACCATTATACCCATCCAGAGGCCGTCCACAAATTTTTGGAAATATGTAAATATCATATGTTACCAAAGCATACCGTATTTACAATCATGAACAAATATCATCGTGAACAGGCTGTTGCATTGTATGATTTATTCTTCTATGCCAAGGATTGGGATACACTATACAAGACAATGGTTTGGGCTAGATATAATGTAAA…
Segment 2	Alum62762_c0_seq1	luciferin monooxygenase	59	58.8939	MAKVVDNIVYGAPPEFDVLKEANSYGEYIFKRLKARGDEVSVVDGLTGEQVRASDIYSKVVRTAECLQAYGIKKGDRVGICSDTMIEYYYIVMGTMAVGAIICPVIISWTESDMNHAFNLSCPTIFFVSKIILERIAKLAKRNPYVKDIIVFDDDAPEKPFISFKDFLANPKIPSRPHFDCQPQDMETNVCAVLLTSGTTGLSKGVAISQYNLIHFMSLDTKSDKRGLFLCVAQYSNAFGFTALMRRTFNGTRVIHLPRYEEKAYLECVQKYKVNYISVHPPLMLSLAKKPEIDNYDLSSIERIYCSGTTVSVRILYAVAERLGVNYVRQFYGSSECLAVVAQSNEYSTKGSVGRLMPGIIGKVVHTETGAHLPANERGYLKFKANSTMYGYYNNPEAS…	GATCTTGTGAAAAAGCATCAGTGACAATGGCTAAAGTCGTCGATAATATTGTGTATGGAGCACCACCAGAGTTCGATGTTTTGAAGGAGGCCAATTCTTATGGTGAATATATTTTTAAGCGTTTGAAGGCCAGAGGTGATGAAGTATCAGTGGTCGATGGTTTAACAGGAGAGCAAGTTAGAGCTTCTGATATTTATTCTAAGGTGGTACGTACAGCTGAGTGTCTTCAAGCATATGGCATCAAAAAAGGAGATCGCGTTGGTATTTGCAGTGACACCATGATTGAATACTACTACATTGTGATGGGTACAATGGCTGTTGGTGCAATCATTTGCCCAGTAATCATTTCTTGGACTGAATCCGATATGAATCACGCTTTCAACTTATCATGTCCAACGA…
	Alum58095_c0_seq1	larval serum protein 2	80.9	61.4187	MGSITALVFACVFTLASCAYITKYADNDFLLKQKAVLEVLHHYHQYDIHHEHLEVAKNYNMEENINHYTHPEAVHKFLEICKYHMLPKHTVFTIMNKYHREQAVALYDLFFYAKDWDTLYKTMVWARYNVNEDMFVYVMNVAVLHHPEMKHIVLPPLYEVNPYFFFPSNVIQKAQLQKMHGFHDVKKVEDTYTVILPANYTGYDYYTNDEGKLSYYTEDVGLNSFYYYYFINYPVWMTDSKYGVNPKLRGEQIVSFYYNLLARYYMERLSNDMGEIPEFSWYEPLKTGYYPALSYYNGYHFPSRENYYKLYNEKTYEHIEKVTSLERAIRDMIFKGYYLKSDGTQVDLTKPESISEIGNLAYEHCCTHDSYYRAALQFGLIKKLLGGSIQTTDKKNIIP…	AGTCAACATGGGATCGATCACAGCATTAGTGTTCGCTTGCGTTTTTACGCTTGCCAGTTGTGCATATATCACCAAATACGCAGACAACGATTTTCTTCTGAAACAAAAAGCCGTCTTGGAAGTACTCCATCACTATCATCAATATGATATCCATCATGAACATCTCGAAGTTGCAAAGAACTACAATATGGAAGAAAATATAAACCATTATACCCATCCAGAGGCCGTCCACAAATTTTTGGAAATATGTAAATATCATATGTTACCAAAGCATACCGTATTTACAATCATGAACAAATATCATCGTGAACAGGCTGTTGCATTGTATGATTTATTCTTCTATGCCAAGGATTGGGATACACTATACAAGACAATGGTTTGGGCTAGATATAATGTAAA…
	Alum62291_c0_seq2	larval serum protein 2	80.7*	47.4061	TALVFACACALASCVYTTKNVKVADNEFLVKQKAIFEVFQHFHQPHVHPNHFEDAKNYNMEEHTDCYTKPEVVEHFMKFYNFGVVPQNEIFSVMYPKHREQAIALFDLFYYAKDWDTFYKTMVWTRYHVNEDMFYYAMTVAVIHRKDMAGIVLPAPYEINPYYFYNSEVIQEAQSHKMQGFYDTKKVEDTYTVVIPANYTGYNVYVNEESKISYFTEDIGLNSYYHYLYADYPVWMNRKEFGLDKDQVGKILMYKSKAILARYYMERLSNDLGKIPEFSWFAPIKTGYYSDLRYYNGAPFSSRENYYKVNREENYKDLTDVLDTERYLRKIFLQGYIGMPDGTHVDITSPEAFNYLGNLVPYYDGPFYANLTTIGNFGLAKKMLGAAVKTFDAHKIIPS…	AATTTTTTATTGCTAAAACATATTGAAATAACAAAATATACATAATCCATTATCCATGTGACATCATTTAATTGATTTCAGCCTGTTTCTTATGGAAGATCATAGCTTCATGATAGTACATGTTTGGTGTATACCAATGAGCCAAATCAATTTTTCTATCCAATGGATAACCCCATGCATACGAATCAATGTATCTGGCGCCAGATCCAATTCCAGCTGAGATAACGGGATCATATCCAGTGGCATATGGCACCAATGGTGTTGTGTATGGTGATACAATCACGAAGAATTGGAATGGCATGCCACCTTTCTTGCCCTTGGGCAACATAAGTCTATATGGGAATCCATTATGTGCTTCTGTCATGTCCAATTCAAATTTAGCTTGTCCTTTTACAGCAA…
	Alum62759_c3_seq2	larval serum protein 2	54.6*	32.3305	NAYYYNYYADYPVWMNSKEFGLDKDHRGDVEMFATKNLLARYYLERLSNDLGKIPVYNWYTPIETGYYPGLSYYNGAHFPSRYNGYNVQTEENYNDLTEVLDAERRLRDIFRQGYIQLDNGTHVEVKSPEAFNNLAKLVQYENGPINPNLRTIGRFGLVKKLLGASIKKVYGYKIVPSALEHYETAMRDPMTYQYYKHITKYYKDVEDKFPSYTPEDISFKGVKIENVEMDKLVTYFDKFDSDISNAVDISDTESPRYFYIKARQWRLNHLPFTTKINVVSDKPQKAIVRLFIGPKQPSEYGPKFELNENRENFFLLDRWMVELKAGKNVLAHNCDEFTPFVRDRTTYYELYKTLMLAKLGQGKFELDMSEAHNGFPYRLMLPKGKKGGMPFQFFVIVS…	AAACGCATACTATTATAACTACTATGCCGATTATCCAGTTTGGATGAACAGCAAAGAATTTGGACTTGATAAAGATCATCGTGGAGATGTTGAAATGTTCGCCACCAAAAACTTATTAGCCCGTTACTATCTTGAACGTTTATCAAACGATCTTGGAAAAATTCCAGTTTACAATTGGTATACACCAATTGAAACTGGATATTATCCAGGATTATCATACTACAATGGAGCTCACTTCCCAAGCAGATACAATGGCTACAATGTTCAAACTGAAGAGAATTACAATGATCTTACAGAAGTATTAGATGCTGAACGTCGTCTTCGTGATATCTTCCGACAAGGATACATTCAATTGGACAATGGAACACATGTGGAAGTAAAATCACCCGAAGCATTTAA…
	Alum55693_c1_seq1	luciferin monooxygenase	29.0*	57.3359	MAKVVDNIVYGAPPEFDVLKEANSYGEYLFKRLKARGDEVSVVDGLTGEQIRASDIYSKVVRTAECLQAYGIKKGDRVGICSDTMIEYYYIVMGTMAVGAIICPVIISWTESDMNHAFNLSCPTIFFVSKIILERIAKLAKRNPYVKDIIVFDDDAPEKPFISFKDFLANPKIPSRPHFDCQPQDMETNVCAVLLTSGTTGLSKGVAISQYNLIHFMSLDTKSDKRGLFLCVAQYSNAFGFTALMRRTFNGTRVIHLPR	TCTTGGTAAATGAATTACCCTGGTGCCATTGAACGTACGTCTCATCAATGCAGTAAAACCAAAAGCATTCGAATATTGGGCAACACACAAGAATAAACCTCTCTTGTCGCTTTTAGTATCCAATGACATGAAGTGGATCAGATTATACTGCGATATAGCAACACCTTTAGACAAACCAGTTGTACCTGATGTTAATAAGACAGCGCAAACATTAGTTTCCATGTCTTGTGGCTGACAATCAAAATGAGGTCTGGATGGAATTTTTGGATTAGCCAAAAAATCCTTGAAGCTAATGAATGGTTTCTCTGGTGCATCATCATCAAAAACAATAATGTCCTTTACATAGGGATTCCTCTTGGCCAATTTAGCAATTCTCTCCAAAATGATTTTGGAAACAAA…
	Alum66144_c0_seq3	spermine oxidase	58.6	41.8	MTKNYVILWQSIIFLIFLHKIYCADNEHNVEGVPPRYKIVIIGAGPSGIAAGTKLMDNGFRNILILEAENRIGGRINTVPYAANVVDMGAQWCHGEKNNAVFGLANKHNLLQSNTAKYNSFQYYQSNGTEVSAEISDKLLKLFMSIMEECTDDMKTYEGSLGTFVIEKFNKELKNDKYKHIDPILSQQFLECFHKYENSLEASDTWFDTSCKSYCEYWDCEGDRLLNWKDKGYVTVFELLKKNIPASIDHIPIENNIQFNKEVTKVIWKHGNEYSATIHCSDGSIYDADHVIVTVSLGVLKERYLSMFEPQLPANKVNAIKGISFGTVDKIYIEFEKPFWPSDWKGFSVLWNIEDLQSIRRLRDNWLEDVYGFYIIDYQPNILCGWVSGANARRMEIAS…	ACCAGTTGAAATTTAGACGTCGTTACTTTGAGAGGAGTGCTGTTACTTAAAATACTTTGAATTTCATTTCATGTTAATTATGACTAAAAATTATGTCATACTTTGGCAATCAATAATATTTCTTATATTTCTGCACAAAATCTATTGCGCGGACAATGAACATAATGTAGAAGGTGTACCACCAAGATATAAGATTGTGATAATTGGAGCCGGTCCATCGGGAATAGCAGCTGGCACAAAACTAATGGACAATGGTTTTCGAAATATTTTAATTTTGGAGGCTGAAAATAGAATTGGCGGAAGAATTAATACCGTGCCATATGCAGCTAATGTTGTCGATATGGGTGCTCAATGGTGCCATGGAGAAAAGAATAACGCTGTTTTTGGTTTAGCTAACAA…
Segment 3	Alum62762_c0_seq1	luciferin monooxygenase	59	80.4129	MAKVVDNIVYGAPPEFDVLKEANSYGEYIFKRLKARGDEVSVVDGLTGEQVRASDIYSKVVRTAECLQAYGIKKGDRVGICSDTMIEYYYIVMGTMAVGAIICPVIISWTESDMNHAFNLSCPTIFFVSKIILERIAKLAKRNPYVKDIIVFDDDAPEKPFISFKDFLANPKIPSRPHFDCQPQDMETNVCAVLLTSGTTGLSKGVAISQYNLIHFMSLDTKSDKRGLFLCVAQYSNAFGFTALMRRTFNGTRVIHLPRYEEKAYLECVQKYKVNYISVHPPLMLSLAKKPEIDNYDLSSIERIYCSGTTVSVRILYAVAERLGVNYVRQFYGSSECLAVVAQSNEYSTKGSVGRLMPGIIGKVVHTETGAHLPANERGYLKFKANSTMYGYYNNPEAS…	GATCTTGTGAAAAAGCATCAGTGACAATGGCTAAAGTCGTCGATAATATTGTGTATGGAGCACCACCAGAGTTCGATGTTTTGAAGGAGGCCAATTCTTATGGTGAATATATTTTTAAGCGTTTGAAGGCCAGAGGTGATGAAGTATCAGTGGTCGATGGTTTAACAGGAGAGCAAGTTAGAGCTTCTGATATTTATTCTAAGGTGGTACGTACAGCTGAGTGTCTTCAAGCATATGGCATCAAAAAAGGAGATCGCGTTGGTATTTGCAGTGACACCATGATTGAATACTACTACATTGTGATGGGTACAATGGCTGTTGGTGCAATCATTTGCCCAGTAATCATTTCTTGGACTGAATCCGATATGAATCACGCTTTCAACTTATCATGTCCAACGA…
	Alum58095_c0_seq1	larval serum protein 2	80.9	70.7877	MGSITALVFACVFTLASCAYITKYADNDFLLKQKAVLEVLHHYHQYDIHHEHLEVAKNYNMEENINHYTHPEAVHKFLEICKYHMLPKHTVFTIMNKYHREQAVALYDLFFYAKDWDTLYKTMVWARYNVNEDMFVYVMNVAVLHHPEMKHIVLPPLYEVNPYFFFPSNVIQKAQLQKMHGFHDVKKVEDTYTVILPANYTGYDYYTNDEGKLSYYTEDVGLNSFYYYYFINYPVWMTDSKYGVNPKLRGEQIVSFYYNLLARYYMERLSNDMGEIPEFSWYEPLKTGYYPALSYYNGYHFPSRENYYKLYNEKTYEHIEKVTSLERAIRDMIFKGYYLKSDGTQVDLTKPESISEIGNLAYEHCCTHDSYYRAALQFGLIKKLLGGSIQTTDKKNIIP…	AGTCAACATGGGATCGATCACAGCATTAGTGTTCGCTTGCGTTTTTACGCTTGCCAGTTGTGCATATATCACCAAATACGCAGACAACGATTTTCTTCTGAAACAAAAAGCCGTCTTGGAAGTACTCCATCACTATCATCAATATGATATCCATCATGAACATCTCGAAGTTGCAAAGAACTACAATATGGAAGAAAATATAAACCATTATACCCATCCAGAGGCCGTCCACAAATTTTTGGAAATATGTAAATATCATATGTTACCAAAGCATACCGTATTTACAATCATGAACAAATATCATCGTGAACAGGCTGTTGCATTGTATGATTTATTCTTCTATGCCAAGGATTGGGATACACTATACAAGACAATGGTTTGGGCTAGATATAATGTAAA…
	Alum62291_c0_seq2	larval serum protein 2	80.7*	64.9258	TALVFACACALASCVYTTKNVKVADNEFLVKQKAIFEVFQHFHQPHVHPNHFEDAKNYNMEEHTDCYTKPEVVEHFMKFYNFGVVPQNEIFSVMYPKHREQAIALFDLFYYAKDWDTFYKTMVWTRYHVNEDMFYYAMTVAVIHRKDMAGIVLPAPYEINPYYFYNSEVIQEAQSHKMQGFYDTKKVEDTYTVVIPANYTGYNVYVNEESKISYFTEDIGLNSYYHYLYADYPVWMNRKEFGLDKDQVGKILMYKSKAILARYYMERLSNDLGKIPEFSWFAPIKTGYYSDLRYYNGAPFSSRENYYKVNREENYKDLTDVLDTERYLRKIFLQGYIGMPDGTHVDITSPEAFNYLGNLVPYYDGPFYANLTTIGNFGLAKKMLGAAVKTFDAHKIIPS…	AATTTTTTATTGCTAAAACATATTGAAATAACAAAATATACATAATCCATTATCCATGTGACATCATTTAATTGATTTCAGCCTGTTTCTTATGGAAGATCATAGCTTCATGATAGTACATGTTTGGTGTATACCAATGAGCCAAATCAATTTTTCTATCCAATGGATAACCCCATGCATACGAATCAATGTATCTGGCGCCAGATCCAATTCCAGCTGAGATAACGGGATCATATCCAGTGGCATATGGCACCAATGGTGTTGTGTATGGTGATACAATCACGAAGAATTGGAATGGCATGCCACCTTTCTTGCCCTTGGGCAACATAAGTCTATATGGGAATCCATTATGTGCTTCTGTCATGTCCAATTCAAATTTAGCTTGTCCTTTTACAGCAA…
	Alum55693_c1_seq1	luciferin monooxygenase	29.0*	67.7606	MAKVVDNIVYGAPPEFDVLKEANSYGEYLFKRLKARGDEVSVVDGLTGEQIRASDIYSKVVRTAECLQAYGIKKGDRVGICSDTMIEYYYIVMGTMAVGAIICPVIISWTESDMNHAFNLSCPTIFFVSKIILERIAKLAKRNPYVKDIIVFDDDAPEKPFISFKDFLANPKIPSRPHFDCQPQDMETNVCAVLLTSGTTGLSKGVAISQYNLIHFMSLDTKSDKRGLFLCVAQYSNAFGFTALMRRTFNGTRVIHLPR	TCTTGGTAAATGAATTACCCTGGTGCCATTGAACGTACGTCTCATCAATGCAGTAAAACCAAAAGCATTCGAATATTGGGCAACACACAAGAATAAACCTCTCTTGTCGCTTTTAGTATCCAATGACATGAAGTGGATCAGATTATACTGCGATATAGCAACACCTTTAGACAAACCAGTTGTACCTGATGTTAATAAGACAGCGCAAACATTAGTTTCCATGTCTTGTGGCTGACAATCAAAATGAGGTCTGGATGGAATTTTTGGATTAGCCAAAAAATCCTTGAAGCTAATGAATGGTTTCTCTGGTGCATCATCATCAAAAACAATAATGTCCTTTACATAGGGATTCCTCTTGGCCAATTTAGCAATTCTCTCCAAAATGATTTTGGAAACAAA…
	Alum63640_c0_seq1	aldehyde dehydrogenase	53.7	55.6367	MANPNQEIKYTKLFINNEFVDAVSGKTFDTINPATGKVIASVAEGDKADVDLAVEAAKRAFKRGSPWRTMDASARGALITKLADLIIRDANILADLESIDNGKPRSMAIMMSYYSSYFLKYYAGYADKVHGNTIPSDGPFMTMTIREPIGVVGQIIPWNYPLMMLVWKWGPALAAGCTIVLKPAEQTPLSALYVAALSKEAGFPDGVINIINGFGPTAGHAISSHPDIRKVAFTGSLEVGKIIMETAAKTNLKKVSLELGGKSPLVIFNDANLDEAVKIAHDTIFNNQGQNCCAGSRTFVHEDIYDEFVKRSIELARKRKVGNPFDKDVQQGPQIDEEMLNKVLNYIEIGKKQGARLEHGGKRIGTEGYFIEPTIFSNVTDDMKIAKEEIFGPVQSILK…	CGTTATATAACTTTTGTCACTTTACATTTGGAAATGATAAGATTAATAAAATATATGCCGATTCACTTTGAAATATAAACTGATAAGGTGGTATTTGTAATGTATGGTTAGTATTTATATAATATAAAAGTGACTAAATATTGTCATCATTTTGAGTAGCTTCTTTGTAAGAGCTATACGTGTTATTCAGTTGTTGTCAAAGCATATACCAGTAATTTGTACAAAAATGGCTAATCCTAATCAAGAAATTAAATATACGAAGCTTTTCATTAATAATGAATTCGTTGATGCTGTATCTGGAAAAACATTCGATACAATTAACCCAGCCACTGGGAAAGTAATTGCTTCAGTTGCCGAGGGTGACAAAGCTGATGTGGATTTGGCAGTTGAAGCTGCAAA…
	Alum53577_c0_seq1	malate dehydrogenase 1	36.2	51.7117	MSEPIRVVVTGAAGQIAYSILYMIAKGDVFGRDQTLILHLLDIPPMMGVLEGVVMELADCALPLLRQVIPTADPAVAFKDVAAAFLVGAMPRKQGMERKDLLSANVKIFKVQGEALDKNAKKSVKVLVVGNPANTNALVCSHYAPSIPRENFTAMTRLDQNRARAQIAAKLDVPIENVKNVIIWGNHSATQFPDAKHATAKIGVVDKSVYDAVNNQSYIQEEFVEIIQKRGAAVIAARKMSSAMSAAKAASDHMRDWWNGTSAGEYVSMGVVSDGSYGIAKDIVFSFPVEIKDKQWTIVQGLDIDAFARSKLEVTTKELLEEKEEAMAVCSQD	CCATGGATTTAGAATATATTATTTAATGTCACTCTTTGTTGGGTAAATTGCTTATCAGTGGCTGGTATTTGCATTTGAAGTTGAGTTCAATCAACGTTTAGGATTTTCAGTGAATAGTTTGGTGTTCTGTGTATTTGAAAACGAAAATGTCTGAACCAATCCGAGTTGTTGTAACTGGTGCAGCCGGACAAATCGCATACTCTATTTTGTACATGATTGCAAAAGGAGATGTTTTTGGTCGTGATCAAACACTAATTTTGCATTTATTGGATATTCCACCAATGATGGGCGTACTTGAAGGTGTTGTTATGGAATTAGCTGATTGTGCACTACCACTTTTACGTCAAGTTATCCCCACCGCCGATCCAGCTGTCGCTTTTAAAGATGTAGCAGCAGCAT…
	Alum54701_c0_seq1	aldehyde dehydrogenase	53.2	57.3497	MANPNQEVQYTKLFINNKFVDAKSGKTFPTINPATGNVIVKIAEGDKADVDIAVEAAKKAFQRGSEWRNMDASARGMLLFRLADLIKRDSDVIANLETLDNGKSRQAALDDIGYSIDVFRYYAGYSDKIHGNTIPSDGPFMTMTRREPIGVVGQIIPWNYPLLMFAWKLGPALAAGCTLVLKPAEQTPLTALYTCALSKEAGFPDGVINVIPGYGPTAGHAIASHPDIRKVAFTGSTEVGKIIMEAAAKTNLKNVSLELGGKSPIVIFNDVDLDEATEIAHAAIFTNHGQNCCAGSRTFVHEDIYDEFVKRATDMAKNRKVGDPFEKDVLQGPQIDDEMFNKVLGYIESGKQQGARLETGGKRIGTKGYFIEPTVFSNVTDNMKIAEEEIFGPVQTILK…	TACAAACTTCACTTGTCTAAAATCTTATGTGGTGATTTTGACAGCTAACGATAATCACTTCTCAACTAAAGAAGGGGTGTTCGTAAAATGATTATATCAAGAGGACTTTTCCTGGGCCGTACAATAAAACAGTTAATAAATATTAATAAGACAAATGTTCCTGTAAAACAATTACAGCGATTTTCACACGATTGGTCTTATCGAGCAGGTGTCAAAGAACACTCAAAAGCTACCCTATATGTAGCTCAATTCGTTGGTGGTTTCTTTTGGTGGTGGGTTCTGTGGCATTTATGGCATGAACACACACACATAACAGGTGAATTCGATTATCCCGATGCATCAGCATGGACAAATGAAGAACTAGGAATACCACCAGATGATTATGAAGAATAATAAAAA…
	Alum62219_c0_seq1	peptide methionine sulfoxide reductase	27.8	60.2742	MFNLIGRKLSEIFVGSSSAMMFGPESTMTNRILVHDIGIPYETATFGMGCFWGADSLFGGTAGVLRTKVGYSGGTKIDPTYKNLGDHTEVITMDFDPTRVNFDQLLGLFWNNHEYGLTTRIKTQYMSLILCHTAEQQGIAEKSQKDEQKNRMPEVIITEIRTAGQFYPAEDYHQKYRLQAHKELVNTLELNPQRMLTSHVAAKLNGYLAGVGGTSQFLAEAESLGLTDKQIEYIKHYVEKNEGSGLFC	CTTTGATAACACCAATGTGTATACCATACGAGTAGAATTCACGGTTACCACGCGCGCAACGCGAACCGGCCCAATAAATGTGATCAACAGACAGTGATTTCATACCAGTTTAAATCCAAACTTTGCAATAACAGCATTACGCAATCAGCGACTGTTTTTTAAACTTTCCCAGTGTGATATTTAATGAAGAAAAATAATTTATAAAAAAAAAAAATATTGTTTTCAAATATAAAAAATTATTGAATGTTCAACCTGATTGGTAGAAAATTGTCAGAAATTTTTGTTGGTTCTTCTAGTGCAATGATGTTTGGACCTGAATCTACTATGACTAATAGAATCCTAGTTCACGATATTGGTATTCCCTATGAAACAGCAACATTTGGAATGGGTTGTTTTTGG…
	Alum67929_c0_seq1	arginine kinase	39.7	48.6761	MVDAAVLEKLEAGFTKLAASDSKSLLKKHLTKAIFDNNKNKKTSFGSSLLDCIQSGVENLDSGFGIYAPDAEAYSLFSEIFDPMIEDYHTGFKQGDKHPARDFGDVNSFANLDPTGDFVVSTRVRCGRSMDGYAFNPCLTEEQYKEMEAKVSSTLSALEGELKGKFYPLTGMEKAVQQQLIDDHFLFKEGDRFLQAANACRYWPSGRGIYHNDAKTFLVWCNEEDHLRIISMQKGGDLGEVYRRLVTAVNEIEKRVPFSHHDRLGFLTFCPTNLGTTIRASVHIKVPKLAKDYAKLEEVAGKYSLQVRGTTGEHTEAVGGVYDISNKRRLGLSEYQAVKEMYDGIAELIKIEKSL	TCCAAGTATCTGATTGGGAGAAAAGCGATGTCGTCACGAAGCAGAATCGTGTGAAAAGAAAACAGTGGGGGCAGTGAAAATCAGAAAATATATTTCACATCGTCTTTGGGAGAGGCACTGAAAACTATTTGGTATCATTCGTAAGTTGCAAGTTGATTTATCGCGTACTTTTGTTCAAATAATACAAAAAGAGAAATAAATCTTTCACAATGGTTGATGCTGCTGTCCTTGAAAAATTGGAAGCTGGCTTTACCAAACTTGCCGCTTCCGATTCGAAGTCATTGTTAAAAAAACACTTAACCAAAGCAATCTTTGATAATAACAAAAATAAGAAGACTTCTTTTGGATCATCTCTTTTGGATTGCATTCAATCTGGTGTTGAAAACTTAGATTCTGGAT…
	Alum56987_c0_seq2	inorganic pyrophosphatase	38.7	48.1725	MVVCFIKKNMFRRIVSHVLSHSTFGKKSSGRRVAGVCELNYFLNINRKHFNMASNYTAVERGTPNSINYRVFLKNEAGNFISPLHDIPLYANAEKSIYNMVVEVPRWTNAKMEISLADPLNPIKQDVKKEKLRFVANCFPYHGYIWNYGAIPQTWENPDHLDASTGCKGDNDPIDVLEIGERVAKRGEILQVKILGIVALIDEGETDWKLITINVNDPMADQLKDINDVEKLFPGLLKATIEWFKIYKIPDGKPENQFAFNGEAKNAEFATNIVTETHNFWKALIKKEVDGGKISCATTTVTDSAFLISPEQAEQKFNESNAGGVAETLSDKIDKWHFILLK	ATCTGCCGCGGTTACTTAGAACAGCTGGCTACCTCCATTTTGAATACTGTTCTATGGTTGTGTGTTTTATAAAAAAAAATATGTTCAGGCGCATTGTGTCACACGTGCTGTCACATAGTACATTTGGTAAAAAGTCGTCAGGTAGACGGGTTGCCGGTGTTTGTGAATTAAATTATTTTTTGAACATAAATAGAAAGCACTTTAATATGGCATCAAATTATACGGCAGTTGAACGTGGAACTCCAAATTCCATAAATTATAGAGTTTTTTTAAAAAATGAAGCTGGAAATTTTATTTCACCACTCCATGATATTCCACTTTATGCGAATGCGGAAAAATCCATTTATAATATGGTTGTAGAAGTTCCTCGTTGGACAAACGCAAAAATGGAGATTTCAT…
	Alum26139_c0_seq1	chitinase-like protein Idgf4	48.3	53.0979	MLKKVLFSLALLVALIGEISGDGASKVICLYDSKSFLREGLGKLTVADLEPALTFCTHLVYGYSGIGADNKLTSLNPSLDLDQGKGHYRIITQLKRKYPHLKILLSVGGGADVEHNDKYLTLLESSGARIAFINSAYSLIKTYDFDGIDLAWQFPANKPKKIKGTFGSIWSSFKKTVGISGSPIDEKSEEHKEEFTALVREIKNAFRHDNYLVSLTVNPNVNSTYFYDIPSIINNVDFVVVSSYDFQTPARNPKEADFPAPLYEPTDRIAESNVNNQILYWLAAHAPASKLIISIPTFGRSWKLEEDATLTGVPPIHDIEAPGPEGIQTKTPGLLSYPEICSKLPNPSNNNLKGEDAPFRKVGDPTKRFGTYAYRLPDSDGSHGVWIGYEDPDTAGNKA…	CTTAAAAACCATTTCTTTATTTTGGATTAAAATCATTTTCAGAGTCGTTGTTATTGTTAATTCTACAATTCACTGTCAGTTCTTGGGATCAGTTAGTGCTTAGCGTTTGGGCAGCAAAAAAAAAACCCCCCACAAAAAAAATTTAATTTAACTCCGAGTGATAGTGTAATTATGTTAAAAAAAGTGCTTTTTTCTTTGGCACTCCTCGTCGCTCTAATTGGTGAAATTAGCGGCGATGGAGCCAGTAAAGTGATCTGTCTGTACGACAGCAAGAGTTTTCTACGAGAAGGTCTTGGTAAATTAACTGTGGCCGATTTAGAGCCAGCGCTAACATTTTGTACTCATCTAGTGTATGGCTACTCAGGTATCGGTGCCGATAACAAGCTAACATCACTAAAT…
	Alum64953_c4_seq1	venom acid phosphatase	45	39.6835	MSNCFNKRLAIVCGIMLIVGIVLLLSLNAFGSPAAKQPLGPGDDPSKTLKLVHTVFRHGHRTPADTYPKDPYFNETFYPFGWGQLTNEGKKFLFETGEWLNQRYGNYLGELYVSDAVWAQTTGVTRTKMSMATVLAGLFPPKGTALEWNKGLNWQPIPIFSEPLDEDTLLLVRTPCPRYYEALDEVFKTSELKSVLAENEQMFEELTEITGMDIKTPDDIQSLYSTLRAESEYGLKLPEWTKKYYPDRLLPLAELSYIYNVYTEELKRFKAGPFIQKMINEWKQKKDGTIMPKDRKIFLYTGHDSTIVNVLSAINVWKQQFPVYGIMAIFELLEDNNTGEYGVQVYMRTSSEGGAVPLTLPGCDHFCPLTTFIELTKKVIPENSKTACEARDKNF	AGTTACTGTGCTATGTGTTATTAGTTATAATTATTCTTAAAATTAAAAACAACAAACGTTTAGGTTAATGCTAAAAATGTGTGATTTAAAGTCATTGAACATGTATTTAATTTAAAAGACCCCAAAGATGATTGTTGTAAAGATTTAATTTGAATAAATTTTTTTGCAAAAACAAACCTGAAAATCAACAAAAAACACAAAACCAAAAAATAAATAGCAAAACATTTTGTATAAATAAGAGCGCCATTAGTAACAACCAATATGTCGAATTGCTTCAACAAACGTTTGGCTATAGTGTGTGGTATCATGTTAATTGTTGGTATTGTTCTGCTACTTAGCCTGAATGCTTTTGGTTCACCGGCTGCCAAACAACCACTAGGTCCTGGCGATGATCCTTCA…
	Alum62759_c3_seq2	larval serum protein 2	54.6*	39.6309	NAYYYNYYADYPVWMNSKEFGLDKDHRGDVEMFATKNLLARYYLERLSNDLGKIPVYNWYTPIETGYYPGLSYYNGAHFPSRYNGYNVQTEENYNDLTEVLDAERRLRDIFRQGYIQLDNGTHVEVKSPEAFNNLAKLVQYENGPINPNLRTIGRFGLVKKLLGASIKKVYGYKIVPSALEHYETAMRDPMTYQYYKHITKYYKDVEDKFPSYTPEDISFKGVKIENVEMDKLVTYFDKFDSDISNAVDISDTESPRYFYIKARQWRLNHLPFTTKINVVSDKPQKAIVRLFIGPKQPSEYGPKFELNENRENFFLLDRWMVELKAGKNVLAHNCDEFTPFVRDRTTYYELYKTLMLAKLGQGKFELDMSEAHNGFPYRLMLPKGKKGGMPFQFFVIVS…	AAACGCATACTATTATAACTACTATGCCGATTATCCAGTTTGGATGAACAGCAAAGAATTTGGACTTGATAAAGATCATCGTGGAGATGTTGAAATGTTCGCCACCAAAAACTTATTAGCCCGTTACTATCTTGAACGTTTATCAAACGATCTTGGAAAAATTCCAGTTTACAATTGGTATACACCAATTGAAACTGGATATTATCCAGGATTATCATACTACAATGGAGCTCACTTCCCAAGCAGATACAATGGCTACAATGTTCAAACTGAAGAGAATTACAATGATCTTACAGAAGTATTAGATGCTGAACGTCGTCTTCGTGATATCTTCCGACAAGGATACATTCAATTGGACAATGGAACACATGTGGAAGTAAAATCACCCGAAGCATTTAA…
	Alum59494_c0_seq1	adenosylhomocysteinase	47.6	21.5069	MSKVSYKIADISLAEWGRKEMMLAENEMPGLMACRQKYGPLKPLKGARIAGCLHMTIQTAVLIETLTELGAEVQWSSCNIFSTQDHAAAAIAATGVPVYAWKGETDEQFLWCIEQTLVFKDGKPLNMILDDGGDLTNLVHSKYPQYLKDIRGLSEETTTGVHNLYKMVKENKLGVPAININDSVTKSKFDNLYGCRESLIDGIKRATDIMIAGKVCCVAGYGDVGKGCAQSLRAFGGRVLVTEIDPINALQAAMEGYEVTTMEEASKEASIFVTTTGCEDIIMGEHFVNMHDDSIVCNIGHFDCEIDVAWLNKNATEKINIKPQVDRYTLSNGNHIILLAEGRLVNLGCAMGHPSFVMSNSFTNQVLAQIELWTKPGAYSVAVHMLPKKLDEEVAALHL…	TGACATACGTCTTTTCGATAACCGCGCTGTCATTTGTGATAAGAAATTATAATTTTTCAGTTTCTCTTTATCAAAGCTCGATAGAACTTGTCTTTTGGATTCTGTGTATTTTGTAGTAAACCGTATTTTATCATCTGTAGAAATATGTCTAAAGTTTCATATAAAATTGCCGATATCTCATTAGCCGAATGGGGTCGCAAAGAAATGATGCTAGCTGAAAATGAAATGCCAGGACTTATGGCATGTCGTCAAAAATACGGTCCACTAAAGCCACTGAAAGGTGCTCGTATTGCTGGCTGCTTGCACATGACTATCCAGACAGCTGTTCTAATAGAAACCTTAACAGAATTGGGTGCAGAGGTGCAATGGTCATCCTGTAATATTTTCAGTACACAAGAT…
